# Supplementary material for: They Are Just Light Bulbs, Right? The Personality Antecedents of Household Energy-Saving Behavioral Intentions among Young Millennials and Gen Z
Source: Int J Environ Res Public Health. 2021 Dec 12;18(24):13104. doi: 10.3390/ijerph182413104 (PMC8701355; doi:10.3390/ijerph182413104)
Supplement: Supplementary file 1 [file ijerph-18-13104-s001.zip]

Archive with 1 entries (1 files):
- ijerph-1481612-supplementary.xlsx
