# Supplementary material for: They Are Just Light Bulbs, Right? The Personality Antecedents of Household Energy-Saving Behavioral Intentions among Young Millennials and Gen Z
Source: Int J Environ Res Public Health. 2021 Dec 12;18(24):13104. doi: 10.3390/ijerph182413104 (PMC8701355; doi:10.3390/ijerph182413104)
Supplement: Supplementary file 1 [file ijerph-18-13104-s001.zip › ijerph-1481612-supplementary.xlsx]

## Sheet: Sheet1
Variable Name	Item Label	Source	Item Content	Recoded
Consideration of future consequences	CFC1	Strathman et al. (2013)	I consider how things might be in the future, and try to influence those things with my day to day behavior.
Consideration of future consequences	CFC2	Strathman et al. (2013)	Often I engage in a particular behavior in order to achieve outcomes that may not result for many years.
Consideration of future consequences	CFC3	Strathman et al. (2013)	I only act to satisfy immediate concerns, figuring the future will take care of itself.	*
Consideration of future consequences	CFC4	Strathman et al. (2013)	My behavior is only influenced by the immediate (i.e., a matter of days or weeks) outcomes of my actions.	*
Consideration of future consequences	CFC5	Strathman et al. (2013)	My convenience is a big factor in the decisions I make or the actions I take.	*
Consideration of future consequences	CFC6	Strathman et al. (2013)	I am willing to sacrifice my immediate happiness or well-being in order to achieve future outcomes.
Consideration of future consequences	CFC7	Strathman et al. (2013)	I think it is important to take warnings about negative outcomes seriously even if the negative outcome will not occur for many years.
Consideration of future consequences	CFC8	Strathman et al. (2013)	I think it is more important to perform a behavior with important distant consequences than a behavior with less-important immediate consequences.
Consideration of future consequences	CFC9	Strathman et al. (2013)	I generally ignore warnings about possible future problems because I think the problems will be resolved before they reach crisis level.	*
Consideration of future consequences	CFC10	Strathman et al. (2013)	I think that sacrificing now is usually unnecessary since future outcomes can be dealt with at a later time.	*
Consideration of future consequences	CFC11	Strathman et al. (2013)	I only act to satisfy immediate concerns, figuring that I will take care of future problems that may occur at a later date.	*
Consideration of future consequences	CFC12	Strathman et al. (2013)	Since my day to day work has specific outcomes, it is more important to me than behavior that has distant outcomes.	*
Horizontal individualism	HI1	Triandis & Gelfland (1998)	I'd rather depend on myself than others.
Horizontal individualism	HI2	Triandis & Gelfland (1998)	I rely on myself most of the time; I rarely rely on others.
Horizontal individualism	HI3	Triandis & Gelfland (1998)	I often do "my own thing."
Horizontal individualism	HI4	Triandis & Gelfland (1998)	My personal identity, independent of others, is very important to me.
Vertical individualism	VI1	Triandis & Gelfland (1998)	It is important that I do my job better than others.
Vertical individualism	VI2	Triandis & Gelfland (1998)	Winning is everything.
Vertical individualism	VI3	Triandis & Gelfland (1998)	Competition is the law of nature.
Vertical individualism	VI4	Triandis & Gelfland (1998)	When another person does better than I do, I get tense and aroused.
Horizontal collectivism	HC1	Triandis & Gelfland (1998)	If a coworker gets a prize, I would feel proud.
Horizontal collectivism	HC2	Triandis & Gelfland (1998)	The well-being of my coworkers is important to me.
Horizontal collectivism	HC3	Triandis & Gelfland (1998)	To me, pleasure is spending time with others.
Horizontal collectivism	HC4	Triandis & Gelfland (1998)	I feel good when I cooperate with others.
Vertical collectivism	VC1	Triandis & Gelfland (1998)	Parents and children must stay together as much as possible.
Vertical collectivism	VC2	Triandis & Gelfland (1998)	It is my duty to take care of my family, even when I have to sacrifice what I want.
Vertical collectivism	VC3	Triandis & Gelfland (1998)	Family members should stick together, no matter what sacrifices are required.
Vertical collectivism	VC4	Triandis & Gelfland (1998)	It is important to me that I respect the decisions made by my groups.
Self-monitoring	SM1	Snyder (1974)	I find it hard to imitate the behavior of other people.
Self-monitoring	SM2	Snyder (1974)	My behavior is usually an expression of my true inner feelings, attitudes, and beliefs.
Self-monitoring	SM3	Snyder (1974)	At parties and social gatherings, I do not attempt to do or say things that others will like.
Self-monitoring	SM4	Snyder (1974)	I can only argue for ideas I already believe.
Self-monitoring	SM5	Snyder (1974)	I can make impromptu speeches even on topic that I do not know.
Self-monitoring	SM6	Snyder (1974)	I guess I put on a show to impress or entertain people.
Self-monitoring	SM7	Snyder (1974)	When I am uncertain how to act in a social situation, I look to the behavior of others for cues.
Self-monitoring	SM8	Snyder (1974)	I would probably make a good actor.
Self-monitoring	SM9	Snyder (1974)	I rarely need the advice of my friends to choose movies, books, or music.
Self-monitoring	SM10	Snyder (1974)	I sometimes appear to others to be experiencing deeper emotions than I actually am.
Self-monitoring	SM11	Snyder (1974)	I laugh more when I watch a comedy with others than when alone.
Self-monitoring	SM12	Snyder (1974)	In a group of people I am rarely the center of attention.
Self-monitoring	SM13	Snyder (1974)	In different situations and with different people, I often act like very different persons.
Self-monitoring	SM14	Snyder (1974)	I am not particularly good at making other people like me.
Self-monitoring	SM15	Snyder (1974)	Even if I am not enjoying myself, I often pretend to be having a good time.
Self-monitoring	SM16	Snyder (1974)	I'm not always the person I appear to be.
Self-monitoring	SM17	Snyder (1974)	I would not change my opinions (or the way I do things) in order to please someone else or win their favor.
Self-monitoring	SM18	Snyder (1974)	I have considered being an entertainer.
Self-monitoring	SM19	Snyder (1974)	In order to get along and be liked, I tend to be what people expect me to be rather than anything else.
Self-monitoring	SM20	Snyder (1974)	I have never been good at games like charades or improvisation acting.
Self-monitoring	SM21	Snyder (1974)	I have trouble changing my behavior to suit different people and different situations.
Self-monitoring	SM22	Snyder (1974)	At a party, I let others keep the jokes and stories going.
Self-monitoring	SM23	Snyder (1974)	I feel a bit awkward in school and do not show up quite so well as I should.
Self-monitoring	SM24	Snyder (1974)	I can look anyone in the eye and tell a lie with a straight face (if for a right end).
Self-monitoring	SM25	Snyder (1974)	I may deceive people by being friendly when I really dislike them.
Regulatory factor	RF1	Higgins et al. (2001)	Compared to most people, are you typically unable to get what you want out of life?
Regulatory factor	RF2	Higgins et al. (2001)	Growing up, would you ever “cross the line” by doing things that your parents would not tolerate?
Regulatory factor	RF3	Higgins et al. (2001)	How often have you accomplished things that got you "psyched" to work even harder?
Regulatory factor	RF4	Higgins et al. (2001)	Did you get on your parents’ nerves often when you were growing up?
Regulatory factor	RF5	Higgins et al. (2001)	How often did you obey rules and regulations that were established by your parents?
Regulatory factor	RF6	Higgins et al. (2001)	Growing up, did you ever act in ways that your parents thought were objectionable?
Regulatory factor	RF7	Higgins et al. (2001)	Do you often do well at different things that you try?
Regulatory factor	RF8	Higgins et al. (2001)	Not being careful enough has gotten me into trouble at times.
Regulatory factor	RF9	Higgins et al. (2001)	When it comes to achieving things that are important to me, I find that I don't perform as well as I ideally would like to do.
Regulatory factor	RF10	Higgins et al. (2001)	I feel like I have made progress toward being successful in my life.
Regulatory factor	RF11	Higgins et al. (2001)	I have found very few hobbies or activities in my life that capture my interest or motivate me to p
Environmental value orientation	VO1	Thompson & Barton (1994)	One of the worst things about overpopulation is that many natural areas are getting destroyed for development.
Environmental value orientation	VO2	Thompson & Barton (1994)	I can enjoy spending time in natural settings just for the sake of being out in nature.
Environmental value orientation	VO3	Thompson & Barton (1994)	Sometimes it makes me sad to see forests cleared for agriculture.
Environmental value orientation	VO4	Thompson & Barton (1994)	I prefer wildlife reserves to zoos.
Environmental value orientation	VO5	Thompson & Barton (1994)	I need time in nature to be happy.
Environmental value orientation	VO6	Thompson & Barton (1994)	Sometimes when I am unhappy I find comfort in nature.
Environmental value orientation	VO7	Thompson & Barton (1994)	It makes me sad to see natural environments destroyed.
Environmental value orientation	VO8	Thompson & Barton (1994)	Nature is valuable for its own sake.
Environmental value orientation	VO9	Thompson & Barton (1994)	Being out in nature is a great stress reducer for me.
Environmental value orientation	VO10	Thompson & Barton (1994)	One of the most important reasons to conserve is to preserve wild areas.
Environmental value orientation	VO11	Thompson & Barton (1994)	Sometimes animals seem almost human to me.
Environmental value orientation	VO12	Thompson & Barton (1994)	Human are as much a part of the ecosystem as other animals.
Environmental value orientation	VO13	Thompson & Barton (1994)	The worst thing about the loss of the rain forest is that it will restrict the development of new medicines.
Environmental value orientation	VO14	Thompson & Barton (1994)	The best thing about camping is that it is a cheap vacation.
Environmental value orientation	VO15	Thompson & Barton (1994)	It bothers me that humans are running out of their supply of oil.
Environmental value orientation	VO16	Thompson & Barton (1994)	Science and technology will eventually solve our problems with pollution, overpopulation, and diminishing resources.
Environmental value orientation	VO17	Thompson & Barton (1994)	The thing that concerns me most about deforestation is that there will not be enough lumber for future generations.
Environmental value orientation	VO18	Thompson & Barton (1994)	One of the most important reasons to keep lakes and rivers clean is so that people have a place to enjoy water sports.
Environmental value orientation	VO19	Thompson & Barton (1994)	The most important reason for conservation is human survival.
Environmental value orientation	VO20	Thompson & Barton (1994)	One of the best things about recycling is that it saves money.
Environmental value orientation	VO21	Thompson & Barton (1994)	Nature is important because of what it can contribute to the pleasure and welfare of humans.
Environmental value orientation	VO22	Thompson & Barton (1994)	We need to preserve resources to maintain a high quality of life.
Environmental value orientation	VO23	Thompson & Barton (1994)	One of the most important reasons to conserve is to ensure a continued high standard of living.
Environmental value orientation	VO24	Thompson & Barton (1994)	Continued land development is a good idea as long as a high quality of life can be preserved.
Environmental value orientation	VO25	Thompson & Barton (1994)	Environmental threats such as deforestation and ozone depletion have been exaggerated.
Environmental value orientation	VO26	Thompson & Barton (1994)	It seems to me that most conservationists are pessimistic and somewhat paranoid.
Environmental value orientation	VO27	Thompson & Barton (1994)	I do not think the problem of depletion of natural resources is as bad as many people make it out to be.
Environmental value orientation	VO28	Thompson & Barton (1994)	I find it hard to get too concerned about environmental issues.
Environmental value orientation	VO29	Thompson & Barton (1994)	I do not feel that humans are dependent on nature to survive.
Environmental value orientation	VO30	Thompson & Barton (1994)	Most environmental problems will solve themselves given enough time.
Environmental value orientation	VO31	Thompson & Barton (1994)	I don't care about environmental problems.
Environmental value orientation	VO32	Thompson & Barton (1994)	I'm opposed to programs to preserve wilderness, reduce pollution and conserve resources.
Environmental value orientation	VO33	Thompson & Barton (1994)	Too much emphasis has been placed on conservation.
Attitudes	ATT1	Fishbein & Ajzen (2010)	Overall, I think replacing standard lightbulbs with more energy-efficient options is - Good:Bad	*
Attitudes	ATT2	Fishbein & Ajzen (2010)	Overall, I think replacing standard lightbulbs with more energy-efficient options is - Undesirable:Desirable
Attitudes	ATT3	Fishbein & Ajzen (2010)	Overall, I think replacing standard lightbulbs with more energy-efficient options is - Unpleasant:Pleasant
Attitudes	ATT4	Fishbein & Ajzen (2010)	Overall, I think replacing standard lightbulbs with more energy-efficient options is - Foolish:Wise
Attitudes	ATT5	Fishbein & Ajzen (2010)	Overall, I think replacing standard lightbulbs with more energy-efficient options is - Unfavorable:Favorable
Attitudes	ATT6	Fishbein & Ajzen (2010)	Overall, I think replacing standard lightbulbs with more energy-efficient options is - Unenjoyable:Enjoyable
Attitudes	ATT7	Fishbein & Ajzen (2010)	Overall, I think replacing standard lightbulbs with more energy-efficient options is - Negative:Positive
Attitudes	ATT8	Fishbein & Ajzen (2010)	Overall, I think replacing standard lightbulbs with more energy-efficient options is - Boring:Interesting
Perceived norms	NORM1	Fishbein & Ajzen (2010)	Most people who are important to me think I should replace standard lightbulbs with more energy-efficient options.
Perceived norms	NORM2	Fishbein & Ajzen (2010)	Most people who are important to me would want me to replace standard lightbulbs with more energy-efficient options.
Perceived norms	NORM3	Fishbein & Ajzen (2010)	People whose opinions I value would prefer that I replace standard lightbulbs with more energy-efficient options.
Perceived control	PC1	Fishbein & Ajzen (2010)	Whether or not I replace standard lightbulbs with more energy-efficient options is completely up to me.
Perceived control	PC2	Fishbein & Ajzen (2010)	I am confident that if I want, I can replace standard lightbulbs with more energy-efficient options.
Perceived control	PC3	Fishbein & Ajzen (2010)	I have resources, time, and opportunities to replace standard lightbulbs with more energy-efficient options.
Intention	INT1	Fishbein & Ajzen (2010)	I am willing to replace standard lightbulbs with more energy-efficient options.
Intention	INT2	Fishbein & Ajzen (2010)	I plan to replace standard lightbulbs with more energy-efficient options.
Intention	INT3	Fishbein & Ajzen (2010)	I intend to replace standard lightbulbs with more energy-efficient options.
Intention	INT4	Fishbein & Ajzen (2010)	I will make an effort to replace standard lightbulbs with more energy-efficient options.
